# Supplementary material for: Urea-formaldehyde resin room temperature phosphorescent material with ultra-long afterglow and adjustable phosphorescence performance
Source: Nat Commun. 2024 May 24;15:4415. doi: 10.1038/s41467-024-48744-w (PMC11126683; doi:10.1038/s41467-024-48744-w)
Supplement: Supplementary file 10 — Supplementary Data 1 [file 41467_2024_48744_MOESM10_ESM.xlsx]

## Sheet: Sheet1
The final atomic coordinates of the optimized molecule					The initial atomic coordinates of the molecule
Molecule	Atom	X (Å)	Y (Å)	Z (Å)	Atom	X (Å)	Y (Å)	Z (Å)
12DAP	C	-1.92439500	-0.69616200	0.00002200	C	1.25	1.4463	-0.3824
	C	-1.92439400	0.69616500	-0.00001500	C	1.7847	0.2017	-0.0499
	C	-0.70931000	-1.38275000	0.00002600	C	-0.133	1.6208	-0.431
	C	0.51871300	-0.71014100	0.00000000	C	-0.9814	0.5506	-0.1471
	C	0.51871400	0.71013800	-0.00000900	C	-0.4467	-0.694	0.1853
	C	-0.70930700	1.38275100	-0.00002500	C	0.9363	-0.8685	0.2339
	N	1.70707200	1.43155900	-0.00002000	N	-1.2167	-1.6654	0.4429
	N	1.70706800	-1.43156100	-0.00002800	N	-2.2367	0.7089	-0.1911
	H	-2.85702600	-1.25323800	0.00003700	H	1.919	2.2902	-0.6063
	H	-2.85702400	1.25324300	-0.00002500	H	2.8753	0.0641	-0.0115
	H	-0.70083200	-2.47153100	0.00003800	H	-0.5547	2.6023	-0.6932
	H	-0.70082600	2.47153200	-0.00003900	H	1.3579	-1.8501	0.4961
	H	2.61487900	1.00486800	0.00029800	H	-2.2578	-1.534	0.4064
	H	1.68342400	2.43712700	0.00016300	H	-0.8142	-2.6023	0.6932
	H	1.68342000	-2.43712800	0.00000900	H	-2.6392	1.6459	-0.4413
	H	2.61487700	-1.00487100	-0.00013600	H	-2.8753	-0.0967	0.0226
12DAP-UF	C	-3.88717224	-1.73205818	0.06929509	C	-3.50854	-1.75915	0.164507
	C	-2.54807814	-2.03389918	-0.18644592	C	-2.1759	-2.01024	-0.188957
	C	-1.60318908	-1.02051710	-0.34487594	C	-1.29601	-0.941842	-0.408593
	C	-2.00694212	0.33502999	-0.27340293	C	-1.74876	0.377639	-0.274766
	C	-3.34681222	0.62772900	0.00924209	C	-3.0814	0.628725	0.0786974
	C	-4.27597028	-0.39757408	0.18378610	C	-3.96129	-0.43967	0.298335
	N	-0.21415798	-1.26998110	-0.57493795	N	0.101873	-1.20522	-0.779358
	N	-1.05501107	1.33131908	-0.53869395	N	-0.82579	1.49833	-0.505155
	C	-0.87108107	2.39773316	0.44228612	C	-1.22465	2.64105	0.329118
	N	0.19985200	3.28961023	0.04174909	N	-0.301679	3.76174	0.0987295
	C	1.49309210	2.79431421	0.08788010	C	1.06515	3.35123	0.451091
	C	0.60202608	-1.31870810	0.66315614	C	0.920495	-1.30793	0.437279
	N	2.00655618	-1.18138707	0.41671012	N	2.31837	-1.57131	0.0665141
	C	2.87577625	-2.16767413	0.01690409	C	2.75054	-2.83082	-0.0612296
	O	4.03739033	-1.93490410	-0.29261693	O	3.94721	-3.05628	-0.378623
	N	2.38030923	-3.47118323	0.05608709	N	1.82758	-3.95151	0.169155
	N	2.43795016	3.59772828	-0.51160395	N	2.11076	3.89278	-0.183626
	O	1.77328213	1.71724814	0.61128713	O	1.2516	2.49037	1.34982
	H	-4.61279628	-2.53057224	0.19047010	H	-4.18036	-2.57489	0.332201
	H	-2.22317510	-3.07047825	-0.25068593	H	-1.83022	-3.01769	-0.291136
	H	-3.66859026	1.66403407	0.05581709	H	-3.42708	1.63618	0.180879
	H	-5.31237336	-0.14839208	0.39372012	H	-4.9788	-0.24796	0.568213
	H	-0.07751296	-2.11296516	-1.12708299	H	0.155216	-2.0631	-1.29043
	H	-0.16424900	0.87855105	-0.73687896	H	0.104026	1.21907	-0.265453
	H	-1.78734214	2.98663919	0.52666713	H	-2.21955	2.93986	0.0726371
	H	-0.61836904	2.01462513	1.43931219	H	-1.19188	2.35827	1.36056
	H	-0.01131902	3.87778427	-0.75605497	H	-0.332296	4.02602	-0.865231
	H	0.28700005	-0.47635004	1.28051418	H	0.863418	-0.389999	0.984123
	H	0.41719708	-2.23501716	1.24318418	H	0.555936	-2.10893	1.04589
	H	2.35549819	-0.23460200	0.31728311	H	2.94624	-0.808935	-0.0902121
	H	2.98735028	-4.12253327	-0.42165094	H	2.09891	-4.72887	-0.398377
	H	1.39386716	-3.64210325	-0.07857892	H	0.897762	-3.67225	-0.0705486
	H	3.39097223	3.31719927	-0.32316493	H	3.04058	3.61352	0.0560759
	H	2.28007714	4.59643135	-0.53435495	H	1.96259	4.57688	-0.897811
13DAP	C	1.21703100	1.11517900	0.00000200	C	0.9412	0.9694	-0.2557
	C	0.00000000	1.79118400	0.00000100	C	1.4759	-0.2752	0.0768
	C	1.22114100	-0.29333400	0.00000100	C	-0.4418	1.1439	-0.3043
	C	0.00000000	-0.98485300	-0.00000100	C	-1.2902	0.0737	-0.0204
	C	-1.22114200	-0.29333500	-0.00000300	C	-0.7555	-1.1709	0.312
	C	-1.21703000	1.11517800	-0.00000100	C	0.6275	-1.3454	0.3606
	N	-2.41399000	-0.98817800	-0.00001600	N	-1.5255	-2.1422	0.5696
	N	2.41399100	-0.98817800	0.00000600	N	-0.9271	2.2736	-0.6061
	H	2.15681600	1.66134700	0.00000500	H	1.6102	1.8134	-0.4796
	H	0.00000000	2.87894300	0.00000200	H	2.5666	-0.4128	0.1152
	H	0.00000000	-2.07396700	-0.00000200	H	-2.3809	0.2113	-0.0587
	H	-2.15681600	1.66134600	-0.00000500	H	1.0491	-2.327	0.6227
	H	-2.43293200	-1.99377400	0.00006000	H	-2.5666	-2.0109	0.533
	H	-3.29482100	-0.50287300	0.00005500	H	-1.123	-3.0792	0.8198
	H	3.29482200	-0.50287400	-0.00002300	H	-0.2884	3.0792	-0.8198
	H	2.43293200	-1.99377400	-0.00001500	H	-1.9682	2.405	-0.6427
13DAP-UF	C	-0.36724303	2.96390421	1.08349008	C	0.00296583	2.657	0.966358
	C	0.97116907	2.64150119	0.89762306	C	1.33895	2.31478	0.71746
	C	1.32945110	1.68649612	-0.06718300	C	1.64681	1.35627	-0.257425
	C	0.32096302	1.07565407	-0.81639406	C	0.618675	0.739971	-0.983408
	C	-1.02684307	1.39987810	-0.62590404	C	-0.717309	1.08219	-0.73451
	C	-1.37407310	2.35535417	0.33952402	C	-1.02516	2.04071	0.240373
	N	2.67909619	1.39716910	-0.27731902	N	3.04819	0.997294	-0.51851
	C	3.14388523	0.11687701	-0.75464705	C	3.12043	-0.400508	-0.967766
	N	2.93624721	-1.02140507	0.12957401	N	2.57585	-1.27972	0.0768974
	C	1.78287313	-1.79322913	0.19124901	C	1.17447	-0.920747	0.337982
	O	1.36953610	-2.19533016	1.28202509	O	0.683586	-1.09379	1.4837
	N	1.21107709	-2.15057015	-0.98968307	N	0.42102	-0.410141	-0.642345
	N	-1.99574814	0.75603605	-1.40695810	N	-1.79577	0.435733	-1.49603
	C	-3.16807723	0.24125302	-0.72130705	C	-3.00683	0.364002	-0.665921
	N	-2.88921621	-0.53199404	0.48278303	N	-2.7248	-0.419378	0.545555
	C	-1.94383614	-1.53388411	0.38018703	C	-1.81192	-1.39662	0.5127
	N	-1.43758710	-2.01044815	1.55119511	N	-1.55527	-2.1095	1.61514
	O	-1.62326612	-1.99040915	-0.72640405	O	-1.19458	-1.64532	-0.555299
	H	-0.63328205	3.70858727	1.82952013	H	-0.232088	3.38885	1.7107
	H	1.74137813	3.12452222	1.49438011	H	2.12395	2.78533	1.27176
	H	0.56413604	0.31287202	-1.54640911	H	0.853729	0.00812173	-1.72775
	H	-2.41190517	2.63837819	0.48712404	H	-2.04522	2.302	0.43041
	H	3.28356123	1.80751713	0.42222303	H	3.58191	1.10588	0.320153
	H	2.68482619	-0.09768001	-1.72222712	H	2.54935	-0.516694	-1.86514
	H	4.21764430	0.21984102	-0.93672107	H	4.14048	-0.6618	-1.15781
	H	3.28243824	-0.87545207	1.07066808	H	3.10956	-1.17113	0.91556
	H	0.20899402	-2.35793217	-0.96169107	H	-0.532301	-0.165941	-0.464736
	H	1.57985812	-1.80323813	-1.86057613	H	0.811102	-0.272635	-1.5528
	H	-1.57524311	-0.01411100	-1.91585514	H	-1.51371	-0.48815	-1.75464
	H	-3.83425527	1.05694408	-0.43077603	H	-3.30864	1.35256	-0.389207
	H	-3.70146527	-0.39064603	-1.43331410	H	-3.79183	-0.10655	-1.22023
	H	-2.84611921	0.01734200	1.33051010	H	-3.21537	-0.221748	1.39425
	H	-0.49233004	-2.39899317	1.47630211	H	-0.872841	-2.84004	1.59058
	H	-1.57508711	-1.45638110	2.38489417	H	-2.04584	-1.91186	2.46384
14DAP	C	-0.69640600	1.20009800	-0.00005200	C	-1.208	-0.6974	-0.0001
	C	0.69640700	1.20009800	-0.00013000	C	-1.208	0.6974	-0.0001
	C	-1.42567600	0.00000000	0.00008400	C	0	-1.3948	0
	C	-0.69640800	-1.20009800	0.00013200	C	1.208	-0.6974	0.0001
	C	0.69640700	-1.20009900	0.00005000	C	1.2079	0.6974	0
	C	1.42567600	0.00000000	-0.00008100	C	0	1.3948	-0.0001
	N	2.81402400	0.00000000	-0.00016000	N	0	2.6608	-0.0002
	N	-2.81402400	0.00000100	0.00018400	N	0	-2.6608	0.0001
	H	-1.22705700	2.15038000	-0.00009300	H	-2.1606	-1.2474	-0.0002
	H	1.22705800	2.15037900	-0.00023400	H	-2.1606	1.2474	-0.0001
	H	-1.22705800	-2.15038000	0.00023700	H	2.1606	-1.2474	0.0003
	H	1.22705700	-2.15038100	0.00009000	H	2.1606	1.2474	0.0001
	H	3.33352700	-0.86062100	-0.00012000	H	0.9094	3.1858	-0.0002
	H	3.33352600	0.86062400	-0.00027300	H	-0.9093	3.1858	-0.0003
	H	-3.33352600	0.86062300	0.00003000	H	-0.9094	-3.1858	0
	H	-3.33352700	-0.86062200	0.00017500	H	0.9093	-3.1858	0.0002
14DAP-UF	C	0.71930211	-0.78895903	-0.384064070	C	0.818547	-0.756827	-0.172375
	C	-0.65156199	-0.89724505	-0.576442080	C	-0.544202	-0.969239	-0.42081
	C	-1.50498306	0.20171403	-0.416557070	C	-1.41351	0.123551	-0.539282
	C	-0.92565902	1.42477312	-0.049145040	C	-0.920071	1.42875	-0.409321
	C	0.44734008	1.53651413	0.136640970	C	0.442678	1.64116	-0.160887
	C	1.30157115	0.43825906	-0.026759040	C	1.31199	0.548374	-0.042412
	N	-2.87828415	0.05314201	-0.659217090	N	-2.84297	-0.0992587	-0.799875
	C	-3.79096323	1.03315008	-0.105032040	C	-3.62618	0.990018	-0.199077
	N	-5.16854432	0.67700405	-0.321677060	N	-5.05563	0.767209	-0.459669
	C	-5.77328838	-0.44673404	0.213689980	C	-5.46712	-0.515032	0.129766
	O	-6.80181141	-0.91321207	-0.246180060	O	-6.39879	-1.17857	-0.394909
	N	-5.10417031	-1.02284708	1.283855050	N	-4.79029	-1.02216	1.3321
	N	2.67673124	0.58834308	0.131155970	N	2.74144	0.771183	0.218187
	C	3.50081531	-0.57628000	0.398153990	C	3.28292	-0.362519	0.981353
	N	4.82398140	-0.17127997	0.790100020	N	4.71238	-0.139709	1.24195
	C	5.88023648	-0.30042297	-0.097011040	C	5.4306	-0.0210145	-0.0351428
	N	7.10571854	0.02430106	0.464540000	N	6.83495	-0.444741	-0.130757
	O	5.75525048	-0.69075500	-1.243978130	O	4.84323	0.443327	-1.04655
	H	1.33784916	-1.66871309	-0.529589080	H	1.48228	-1.5912	-0.0819205
	H	-1.07237902	-1.85800911	-0.865745100	H	-0.920954	-1.96579	-0.52004
	H	-1.53971207	2.30849818	0.093225970	H	-1.58381	2.26312	-0.499778
	H	0.86767410	2.50144221	0.413364990	H	0.81943	2.63771	-0.0616569
	H	-3.20124317	-0.88820906	-0.461494070	H	-3.12289	-0.971531	-0.398898
	H	-3.62208221	1.20464109	0.975008030	H	-3.4553	1.01174	0.856967
	H	-3.62327322	1.99913015	-0.591430080	H	-3.32666	1.92335	-0.628122
	H	-5.55393833	0.89820406	-1.229849130	H	-5.21533	0.746906	-1.44663
	H	-5.68299535	-1.68617613	1.780413090	H	-5.43083	-1.57179	1.8684
	H	-4.54966828	-0.42771003	1.885053100	H	-4.46889	-0.252275	1.88345
	H	2.94472126	1.38396813	0.695544010	H	2.85692	1.61323	0.745077
	H	3.06755028	-1.21088305	1.190567050	H	2.76013	-0.448915	1.91094
	H	3.59190532	-1.17669605	-0.511848070	H	3.15935	-1.26351	0.417581
	H	5.04505641	-0.20156597	1.774568090	H	5.08073	-0.910935	1.76111
	H	7.83695763	0.09739207	-0.229335050	H	7.30286	0.105668	-0.822213
	H	7.12118158	0.76716511	1.150666050	H	7.28228	-0.318349	0.754636
BMZ	C	3.93341500	1.58446400	0.00000000	C	3.93342	1.58446	0
	C	4.72601500	1.62656400	-1.14810000	C	4.72602	1.62656	-1.1481
	C	4.87721500	2.77026400	-1.91120000	C	4.87722	2.77026	-1.9112
	C	4.02521500	3.88776400	-1.67620000	C	4.02522	3.88776	-1.6762
	C	3.19521500	3.75856400	-0.56680000	C	3.19522	3.75856	-0.5668
	C	3.14981500	2.69726400	0.33760000	C	3.14982	2.69726	0.3376
	N	2.55601500	4.96356400	-0.62870000	N	2.55602	4.96356	-0.6287
	C	3.07911500	5.78956400	-1.58500000	C	3.07912	5.78956	-1.585
	N	3.95251500	5.16516400	-2.33590000	N	3.95252	5.16516	-2.3359
	H	4.10741500	0.73316400	0.68130000	H	4.10742	0.733164	0.6813
	H	5.39691500	0.72886400	-1.34700000	H	5.39692	0.728864	-1.347
	H	5.72031500	2.77336400	-2.68770000	H	5.72032	2.77336	-2.6877
	H	2.49171500	2.76626400	1.21990000	H	2.49172	2.76626	1.2199
	H	1.90911500	5.27016400	0.12260000	H	1.90912	5.27016	0.1226
	H	2.64621500	6.85016400	-1.70310000	H	2.64622	6.85016	-1.7031
