# Supplementary material for: Urea-formaldehyde resin room temperature phosphorescent material with ultra-long afterglow and adjustable phosphorescence performance
Source: Nat Commun. 2024 May 24;15:4415. doi: 10.1038/s41467-024-48744-w (PMC11126683; doi:10.1038/s41467-024-48744-w)
Supplement: Supplementary file 11 — Supplementary Data 2 [file 41467_2024_48744_MOESM11_ESM.xlsx]

## Sheet: Sheet1
The final atomic coordinates of the optimized molecule					The initial atomic coordinates of the molecule
Molecule	Atom	X (Å)	Y (Å)	Z (Å)	Atom	X (Å)	Y (Å)	Z (Å)
12DAP-UF and UF-5	C	5.19093700	-1.24263000	-2.12423900	C	-4.62076	1.56475	0.267607
	N	4.26088700	-2.17899300	-2.56024600	N	-4.70571	0.25276	0.5132
	N	5.41654800	-1.26087700	-0.76037800	N	-3.90695	1.99577	-0.777595
	O	5.74465700	-0.45682400	-2.88888500	O	-5.21037	2.38851	1.01404
	C	6.23643100	-0.18929900	-0.21607000	C	-3.82399	3.43262	-1.08227
	N	5.65579200	1.14040300	-0.33030600	N	-2.66146	4.03719	-0.403112
	C	4.70295700	1.55376100	0.56838200	C	-1.46481	4.04116	-1.01222
	N	3.98163100	2.66653000	0.20185700	N	-0.413288	4.67596	-0.466814
	O	4.53047900	0.99517400	1.66216300	O	-1.32776	3.44748	-2.11279
	C	1.13900400	2.20046400	-0.67266200	C	1.5812	3.22793	0.734836
	N	1.65770300	2.09416300	0.61168400	N	1.7016	3.52812	-0.564537
	N	-0.02298400	1.50765400	-0.89729400	N	2.31399	2.24826	1.27317
	O	1.71222000	2.82453000	-1.57174400	O	0.776647	3.87592	1.45552
	C	-0.77862800	1.75126700	-2.12697500	C	2.21596	1.97588	2.71596
	N	-1.96669300	0.93765400	-2.16607000	N	2.41973	0.541031	2.95906
	C	-3.19377600	1.42713400	-1.78962900	C	3.64483	0.0551338	3.17026
	N	-4.24351600	0.55465900	-1.94361700	N	3.81672	-1.25882	3.35866
	O	-3.36244300	2.59253400	-1.40217200	O	4.63276	0.830956	3.18688
	C	2.77370500	2.98795100	0.93300200	C	0.897813	4.61911	-1.13589
	N	-5.81718000	0.61901400	-0.07182300	N	5.7707	-2.16151	2.28769
	C	-6.40382100	-0.59587500	0.24896700	C	4.9409	-3.16728	1.6106
	N	-6.86604900	-0.69643900	1.54561300	N	5.57517	-4.16213	0.73522
	O	-6.50209200	-1.51095600	-0.56194700	O	3.69294	-3.17612	1.779
	C	-5.56433600	0.91163800	-1.48648900	C	5.16487	-1.80515	3.57989
	H	4.27794700	-2.30268900	-3.56458500	H	-5.23312	-0.0782956	1.29563
	H	4.20680800	-3.04568900	-2.03905400	H	-4.24176	-0.396847	-0.0884877
	H	4.63126600	-1.55605700	-0.17858800	H	-3.42992	1.33578	-1.35907
	H	6.41116900	-0.39412100	0.83878300	H	-3.71648	3.55914	-2.13786
	H	7.18618600	-0.18189800	-0.75064200	H	-4.7173	3.91735	-0.752262
	H	5.60315500	1.48261500	-1.28293700	H	-2.76583	4.44611	0.503547
	H	3.90056700	2.87214300	-0.78825400	H	-0.51895	5.19011	0.383729
	H	0.97178300	1.99451500	1.36197200	H	2.34122	3.01716	-1.14308
	H	-0.53388500	1.09855800	-0.12488800	H	2.92649	1.70359	0.698432
	H	-1.08754100	2.79665200	-2.20741200	H	2.96241	2.5376	3.23542
	H	-0.13803700	1.51866700	-2.98123000	H	1.248	2.26084	3.06814
	H	-1.85784000	-0.05898000	-2.31823800	H	1.63584	-0.0761746	2.96633
	H	-4.04589900	-0.43533100	-2.03935500	H	3.02545	-1.87163	3.35046
	H	2.97586900	2.88768600	1.99827800	H	0.750936	4.44996	-2.17994
	H	2.52741700	4.02918200	0.70038500	H	1.41566	5.54347	-0.993808
	H	-6.03192300	1.41675200	0.51313800	H	6.68484	-2.53677	2.44317
	H	-7.13809500	-1.62572300	1.83236600	H	4.93821	-4.42169	0.00954052
	H	-6.51894800	-0.08596000	2.27178900	H	6.40219	-3.77097	0.328198
	H	-5.68610000	1.98296500	-1.63855900	H	5.77355	-1.07019	4.06399
	H	-6.29011300	0.36133400	-2.08666600	H	5.09894	-2.67783	4.19505
	N	3.97225700	-1.51983200	2.75107800	N	-3.4124	1.7536	-3.6612
	C	2.98496600	-2.11189000	2.02383200	C	-2.82571	0.676766	-3.12671
	N	2.73062400	-1.47435300	0.78995800	N	-2.28709	0.761991	-1.90439
	O	2.39397400	-3.13718200	2.35707700	O	-2.78837	-0.406935	-3.76713
	C	-2.06667500	-1.98298400	0.69445500	C	1.94792	-1.16653	-0.853046
	C	-3.26711100	-2.29420500	0.06014300	C	2.75244	-1.74902	0.139461
	C	-3.31779500	-2.65186300	-1.29088100	C	2.17745	-2.20917	1.33299
	C	-2.13206200	-2.68314000	-2.02437100	C	0.799879	-2.0877	1.5415
	C	-0.91028500	-2.39573300	-1.40024900	C	-0.0056205	-1.50627	0.55582
	C	-0.84767400	-2.06176200	-0.03623400	C	0.562903	-1.04045	-0.639625
	N	0.34094800	-1.78570700	0.64280200	N	-0.244189	-0.485435	-1.55586
	C	1.63327500	-1.99327400	-0.00586200	C	-1.6848	-0.416672	-1.26243
	N	-2.44271600	3.08363300	1.47348900	N	5.88223	1.80496	0.0521725
	C	-1.68917500	2.05745000	2.00502000	C	4.9813	1.7025	-0.932664
	N	-2.16484800	0.78463400	1.76375900	N	4.0133	0.777259	-0.874441
	O	-0.65906900	2.24281200	2.66458300	O	5.04482	2.48018	-1.91917
	C	-1.57860800	-0.34296400	2.51204100	C	3.01654	0.693693	-1.95555
	N	-2.05056100	-1.64310300	2.07333300	N	2.56235	-0.699004	-2.10591
	H	4.08353200	-1.84680200	3.69867600	H	-3.8376	1.69874	-4.56328
	H	4.33878100	-0.60592900	2.48900300	H	-3.42608	2.6159	-3.15429
	H	2.76890200	-0.45698900	0.83420400	H	-2.29968	1.63594	-1.41939
	H	-4.19237400	-2.25240100	0.62828200	H	3.80732	-1.84321	-0.0146689
	H	-4.28323500	-2.87815000	-1.73502400	H	2.7921	-2.65444	2.0863
	H	-2.13958600	-2.96739400	-3.07361300	H	0.361783	-2.4387	2.45288
	H	0.00650300	-2.48203000	-1.97366900	H	-1.05917	-1.41555	0.714373
	H	0.34405200	-2.19946800	1.57448700	H	0.120551	-0.126351	-2.41602
	H	1.64249000	-1.45955300	-0.95828300	H	-1.81923	-0.34699	-0.204459
	H	1.82702600	-3.05663500	-0.19596400	H	-2.1649	-1.30057	-1.62615
	H	-1.95614000	3.96971400	1.54097000	H	6.59736	2.50365	0.00419696
	H	-2.86136500	2.93367900	0.55125000	H	5.84164	1.18497	0.834509
	H	-3.12294300	0.68549000	1.44742300	H	3.96784	0.145917	-0.0999664
	H	-0.49987000	-0.26663600	2.39416300	H	2.17979	1.31994	-1.72
	H	-1.80506500	-0.26362500	3.58225300	H	3.4606	1.0222	-2.87143
	H	-2.93717700	-1.87615700	2.50699200	H	3.3484	-1.27908	-2.32512
	C	-0.19975800	-3.46117700	-1.49658300	C	-0.199758	-3.46118	-1.49658
	C	1.09146000	-2.93728200	-1.58585300	C	1.09146	-2.93728	-1.58585
	C	1.72111400	-2.40358500	-0.46153700	C	1.72111	-2.40359	-0.461537
	C	1.04761500	-2.36225000	0.77741600	C	1.04761	-2.36225	0.777416
	C	-0.23127600	-2.92575800	0.86088600	C	-0.231276	-2.92576	0.860886
	N	1.72568600	-1.82650000	1.88850100	N	1.72569	-1.8265	1.8885
	N	3.05199800	-1.88364500	-0.51139700	N	3.052	-1.88365	-0.511397
	H	-1.85951100	-3.87771300	-0.17778900	H	-1.85951	-3.87771	-0.177789
	H	-0.67942700	-3.87167300	-2.37981600	H	-0.679427	-3.87167	-2.37982
	H	1.62347100	-2.95416500	-2.53553000	H	1.62347	-2.95417	-2.53553
	H	-0.74004100	-2.93009000	1.82277400	H	-0.740041	-2.93009	1.82277
	H	1.11616200	-1.71352700	2.69371300	H	1.11616	-1.71353	2.69371
	H	2.10881100	-0.90634100	1.67939400	H	2.10881	-0.906341	1.67939
	H	3.53017900	-2.19428900	0.33290500	H	3.53018	-2.19429	0.332905
	H	3.54762900	-2.25881200	-1.31811100	H	3.54763	-2.25881	-1.31811
	C	6.99716100	0.08516400	-0.10447200	C	6.99716	0.085164	-0.104472
	N	7.28659300	-0.88239300	0.84438400	N	7.28659	-0.882393	0.844384
	N	5.84166900	-0.17139100	-0.84048900	N	5.84167	-0.171391	-0.840489
	O	7.68338100	1.08507400	-0.27202300	O	7.68338	1.08507	-0.272023
	C	5.35312700	0.91907800	-1.68053200	C	5.35313	0.919078	-1.68053
	C	3.58384900	2.32041700	-0.52815900	C	3.58385	2.32042	-0.528159
	N	4.86000700	2.07705000	-0.97054400	N	4.86001	2.07705	-0.970544
	N	2.60969100	1.39017700	-0.89181200	N	2.60969	1.39018	-0.891812
	O	3.30335100	3.32981300	0.10591300	O	3.30335	3.32981	0.105913
	C	1.26530300	1.71031500	-0.45736200	C	1.2653	1.71032	-0.457362
	C	-0.12539600	1.30409700	1.63894900	C	-0.125396	1.3041	1.63895
	N	1.07825700	1.51700000	0.98163800	N	1.07826	1.517	0.981638
	N	-1.26091900	1.34322800	0.84643100	N	-1.26092	1.34323	0.846431
	O	-0.16888900	1.07438400	2.85600100	O	-0.168889	1.07438	2.856
	C	-2.55806900	0.95460200	1.34457900	C	-2.55807	0.954602	1.34458
	C	-4.38572200	-0.60892300	0.54206700	C	-4.38572	-0.608923	0.542067
	N	-3.08644900	-0.14171200	0.53649500	N	-3.08645	-0.141712	0.536495
	N	-5.36252800	0.28565300	0.97229000	N	-5.36253	0.285653	0.97229
	O	-4.66821700	-1.76219300	0.18401900	O	-4.66822	-1.76219	0.184019
	C	-6.74859600	-0.10287800	0.74635600	C	-6.7486	-0.102878	0.746356
	C	-7.23281600	1.03813100	-1.42550700	C	-7.23282	1.03813	-1.42551
	N	-7.43935800	2.22874900	-0.71689200	N	-7.43936	2.22875	-0.716892
	N	-7.18555000	-0.10671400	-0.64316700	N	-7.18555	-0.106714	-0.643167
	O	-7.08081400	1.02030300	-2.63570800	O	-7.08081	1.0203	-2.63571
	H	8.21179400	-0.78262100	1.24185900	H	8.21179	-0.782621	1.24186
	H	7.02541500	-1.83811500	0.63736900	H	7.02541	-1.83811	0.637369
	H	5.10884100	-0.66837200	-0.34509500	H	5.10884	-0.668372	-0.345095
	H	4.56248000	0.52571800	-2.32206200	H	4.56248	0.525718	-2.32206
	H	6.18508300	1.23789000	-2.30867200	H	6.18508	1.23789	-2.30867
	H	5.55725500	2.68874100	-0.56596700	H	5.55725	2.68874	-0.565967
	H	2.86680500	0.39589100	-0.85838100	H	2.8668	0.395891	-0.858381
	H	0.57830700	1.04075200	-0.98128000	H	0.578307	1.04075	-0.98128
	H	1.07056800	2.74570000	-0.75663800	H	1.07057	2.7457	-0.756638
	H	1.77276900	1.97979000	1.55797800	H	1.77277	1.97979	1.55798
	H	-1.21148100	1.66547200	-0.10860500	H	-1.21148	1.66547	-0.108605
	H	-3.25325100	1.80045800	1.29630700	H	-3.25325	1.80046	1.29631
	H	-2.41773600	0.68995400	2.39722400	H	-2.41774	0.689954	2.39722
	H	-2.42156000	-0.88731900	0.35889800	H	-2.42156	-0.887319	0.358898
	H	-5.17781400	1.27180200	0.82903200	H	-5.17781	1.2718	0.829032
	H	-7.37993200	0.56436800	1.33698600	H	-7.37993	0.564368	1.33699
	H	-6.87354100	-1.11529800	1.12759600	H	-6.87354	-1.1153	1.1276
	H	-7.66341400	2.98559000	-1.35261700	H	-7.66341	2.98559	-1.35262
	H	-8.08020500	2.18342300	0.06768200	H	-8.0802	2.18342	0.067682
	H	-6.83169600	-0.89489400	-1.17479300	H	-6.8317	-0.894894	-1.17479
13DAP-UF and UF-5	C	-6.29740500	-2.72184800	-2.95710300	C	-7.05508	-1.57987	-0.663937
	N	-7.14462800	-2.44489800	-4.01567900	N	-7.9445	-2.2833	0.27169
	N	-6.20996300	-1.70633200	-2.01284600	N	-7.17272	-0.124522	-0.831306
	O	-5.65805500	-3.76514700	-2.86943200	O	-6.19714	-2.22404	-1.32211
	C	-5.17487500	-1.84713800	-0.99998500	C	-5.8651	0.444358	-1.19018
	N	-3.81408800	-1.79536800	-1.50323700	N	-5.37791	-0.167093	-2.43674
	C	-3.31351400	-0.59314600	-1.94118000	C	-4.09344	0.453798	-2.79683
	N	-2.06524900	-0.67077900	-2.52880400	N	-3.05058	-0.302618	-3.50836
	O	-3.94323000	0.46608100	-1.82519500	O	-3.88453	1.65793	-2.49451
	C	0.64309500	1.64272900	-2.14699300	C	-0.137423	0.78237	-1.49727
	N	-0.64758700	1.20240300	-1.93224300	N	-1.42532	0.126925	-1.76838
	N	1.28216800	2.10390600	-1.02201200	N	0.202185	1.26093	-0.145844
	O	1.17572500	1.62539600	-3.26293700	O	0.685707	0.940713	-2.43463
	C	2.55605700	2.79363600	-1.20314300	C	1.66554	1.37	-0.0434117
	N	3.57177400	1.95439100	-1.80601700	N	2.28574	0.0694308	-0.338744
	C	4.34914700	1.12632400	-1.03998200	C	3.74923	0.222688	-0.337964
	N	5.10960700	0.22216900	-1.73415400	N	4.5634	-0.603528	-1.24884
	O	4.40564300	1.23757200	0.19978900	O	4.29906	1.06068	0.426582
	C	-1.38774200	0.51758800	-2.99053200	C	-1.73491	0.280754	-3.19928
	N	5.07717800	-1.99249400	-0.67068100	N	6.71779	-1.58254	-1.64919
	C	4.49245300	-2.73127000	-1.67712400	C	8.08974	-1.74097	-1.14221
	N	3.63406100	-3.72932500	-1.22886700	N	8.87507	-2.93323	-1.49847
	O	4.68741700	-2.51261800	-2.87071800	O	8.59326	-0.855376	-0.405548
	C	5.85449400	-0.82919800	-1.05350800	C	5.92101	-0.777136	-0.706537
	H	-7.34550400	-3.25463100	-4.58787300	H	-7.47361	-3.08535	0.63966
	H	-7.94233400	-1.84721300	-3.84003000	H	-8.19322	-1.6677	1.02133
	H	-6.32355400	-0.75928300	-2.35742600	H	-7.48473	0.28378	0.0265601
	H	-5.30075200	-1.04641000	-0.27236600	H	-5.96676	1.50044	-1.32847
	H	-5.30721400	-2.80928300	-0.50735900	H	-5.16358	0.25226	-0.406151
	H	-3.50313600	-2.64051400	-1.96703000	H	-5.25909	-1.14984	-2.30367
	H	-1.49083000	-1.47303600	-2.30142900	H	-3.06971	-1.26447	-3.23049
	H	-0.91581700	1.00171700	-0.97634800	H	-2.13726	0.554458	-1.21104
	H	0.69906000	2.37227700	-0.23089400	H	-0.207096	2.15897	0.0121161
	H	2.43629000	3.66829700	-1.85224100	H	2.00842	2.09069	-0.756996
	H	2.91195100	3.10886800	-0.22388800	H	1.94004	1.68485	0.942619
	H	3.33391300	1.67142300	-2.75084000	H	1.98949	-0.241565	-1.24275
	H	4.84792400	-0.00680000	-2.68552800	H	4.6265	-0.146996	-2.13667
	H	-0.67658900	0.26757700	-3.78021500	H	-0.979905	-0.221151	-3.76975
	H	-2.15570300	1.17296900	-3.40821200	H	-1.7462	1.31842	-3.45392
	H	4.58738900	-1.93155700	0.22292600	H	6.29559	-2.48386	-1.75453
	H	3.39294100	-4.38941900	-1.95701700	H	9.50954	-3.14969	-0.755223
	H	3.85416900	-4.16032700	-0.33904500	H	8.25873	-3.70662	-1.64865
	H	6.64615000	-1.14848600	-1.73273700	H	6.38041	0.182516	-0.58014
	H	6.29953400	-0.40920300	-0.15291600	H	5.86946	-1.27397	0.239309
	N	-2.76167000	3.10972200	-0.87210300	N	-1.7712	1.60932	-1.28507
	C	-2.38438700	2.83810500	0.44135300	C	-2.27124	1.68527	0.0935255
	N	-3.44363000	2.61372900	1.28235100	N	-3.59811	2.25247	0.366976
	O	-1.20611100	2.84318200	0.82431900	O	-1.56227	1.26221	1.04407
	C	-1.29077600	0.00553700	2.34739500	C	-1.85055	0.0905206	1.55348
	C	-0.38757500	-1.03079600	2.04830000	C	-0.469953	-0.511909	1.21617
	C	-0.87032500	-2.34258800	1.89440800	C	-0.373847	-1.52519	0.320959
	C	-2.23555200	-2.58537600	2.06096800	C	-1.64415	-2.09232	-0.34058
	C	-3.12856100	-1.56754800	2.37675900	C	-2.85817	-1.57601	-0.0313459
	C	-2.65169400	-0.24938900	2.52589300	C	-2.96918	-0.410993	0.971081
	N	-3.54611500	0.76015900	2.91220400	N	-4.29227	0.153272	1.28583
	C	-3.32203500	2.16473600	2.66570100	C	-4.16184	1.59451	1.55206
	N	5.15228000	-0.10006500	2.68957100	N	5.39315	-1.27368	2.68249
	C	4.08249900	-0.94006100	2.87252600	C	3.96549	-1.62096	2.66917
	N	3.30184500	-1.09325300	1.70995500	N	2.95549	-0.555044	2.6082
	O	3.87133700	-1.56212800	3.90476100	O	3.60766	-2.82779	2.70677
	C	1.99814700	-1.71529700	1.81919400	C	1.75187	-1.06102	1.93585
	N	0.95725700	-0.69378000	1.88889700	N	0.743598	0.00825291	1.86172
	H	-1.93723700	3.06842500	-1.46579500	H	-1.1546	0.82536	-1.37327
	H	-3.44953600	2.44798100	-1.23699000	H	-2.54084	1.50006	-1.91416
	H	-4.36903400	2.66852300	0.87958400	H	-4.19899	2.10052	-0.419222
	H	-0.91220400	1.01995300	2.39896000	H	-1.92825	0.902929	2.24716
	H	-0.19714600	-3.16436200	1.67735600	H	0.584777	-1.9319	0.0764518
	H	-2.60696500	-3.60185800	1.95362100	H	-1.5686	-2.89423	-1.04642
	H	-4.18338700	-1.78541300	2.52874100	H	-3.74008	-1.97783	-0.484304
	H	-4.51664800	0.48063300	2.84891200	H	-4.90707	0.0148538	0.509136
	H	-2.32547000	2.45162100	3.00040400	H	-3.51415	1.74885	2.38868
	H	-4.05018300	2.71909900	3.26521600	H	-5.125	2.00702	1.76676
	H	5.65194900	0.14610500	3.53045100	H	5.91705	-1.99883	2.23454
	H	5.15086700	0.55703700	1.91470300	H	5.5294	-0.411871	2.19444
	H	3.35387100	-0.30778200	1.05911500	H	3.3221	0.222429	2.09723
	H	1.81348000	-2.33060400	0.93106200	H	2.00415	-1.38151	0.9466
	H	2.02885900	-2.36538900	2.70233300	H	1.35747	-1.88774	2.48875
	H	1.24007800	0.09414100	2.46092300	H	0.51866	0.322078	2.78315
13DAP and UF-5	C	-1.94507900	-0.72803900	1.34932500	C	-8.8956	-1.2739	0.5363
	C	-1.58636200	-1.64768100	0.44087700	N	-9.2907	-2.5727	0.6338
	C	-0.29867000	-2.00995200	0.33270100	N	-7.5653	-0.9856	0.684
	C	0.62364200	-1.45333500	1.13415300	O	-9.7179	-0.4242	0.3254
	C	0.26633000	-0.51582200	2.02618300	C	-7.0453	0.3822	0.6003
	C	-1.02065200	-0.15071200	2.13137100	N	-5.5935	0.3082	0.7825
	N	1.14187600	0.02163500	2.76854800	C	-4.7935	1.4195	0.7829
	N	0.04928100	-2.88305100	-0.51780300	N	-3.4558	1.1937	0.9624
	H	-3.00443800	-0.44552100	1.45810000	O	-5.2384	2.5263	0.6283
	H	-2.35560200	-2.10781700	-0.20164700	C	0.02	2.2982	1.074
	H	1.67931000	-1.76260300	1.05481100	N	-1.1512	1.6056	0.9126
	H	-1.33063400	0.61147900	2.86628700	N	1.1734	1.5697	0.9754
	H	0.86711900	0.75568300	3.46601000	O	0.0344	3.4821	1.2875
	H	2.15076800	-0.25665500	2.69104500	C	2.5037	2.1637	1.1182
	H	1.05425800	-3.17341900	-0.60126200	N	3.4613	1.0696	0.9353
	H	-0.67180300	-3.32043000	-1.14218000	C	4.8158	1.2561	1.0169
	C	6.92032200	-0.67348800	-1.05231100	N	5.6018	0.1491	0.8319
	N	7.02508500	0.32675500	-0.13606300	O	5.2913	2.3385	1.2407
	N	5.98634800	-1.66350200	-0.94067400	C	-2.4597	2.2647	0.9608
	O	7.67170100	-0.69167700	-1.98721100	C	7.0653	0.2075	0.8866
	C	4.98940200	-1.73492500	0.12840500	N	7.5688	-1.1572	0.7053
	C	3.71896100	0.39880300	0.39484000	C	8.9068	-1.4445	0.661
	N	3.86833300	-0.83958300	-0.17607800	N	9.2848	-2.7418	0.4979
	N	2.65865100	1.19005900	0.05702200	O	9.7504	-0.5954	0.7613
	O	4.50693500	0.81274100	1.20193100	H	-10.2757	-2.7683	0.5229
	C	1.62398000	0.83390400	-0.91569100	H	-8.6266	-3.3132	0.8106
	C	0.05957700	2.55057700	-0.05147500	H	-6.9175	-1.7532	0.8621
	N	0.32862400	1.24016700	-0.36401800	H	-7.277	0.8153	-0.4001
	N	-1.22204800	2.97354000	0.20845700	H	-7.4967	1.007	1.4053
	O	0.94851500	3.36093600	-0.05519100	H	-5.1517	-0.6034	0.9057
	C	-2.65165600	2.67323900	0.37186500	H	-3.1406	0.2355	1.1093
	C	-3.19767800	1.22674000	-1.05090600	H	-1.1059	0.5998	0.718
	N	-3.42726600	2.59917600	-0.89212600	H	1.0967	0.5706	0.79
	N	-4.20769700	0.33435000	-0.83260500	H	2.6599	2.9413	0.3354
	O	-2.11594000	0.79866200	-1.34472300	H	2.6161	2.6043	2.1355
	C	-5.57721600	0.71708200	-0.48334400	H	3.1062	0.1332	0.7392
	C	-6.19539000	-1.67995500	-0.27763000	H	5.1479	-0.7448	0.6431
	N	-7.09467300	-2.67134900	-0.52134300	H	-2.5806	2.911	0.0612
	N	-6.48518000	-0.41281700	-0.70804200	H	-2.5635	2.8672	1.8922
	O	-5.17527200	-1.93859200	0.30079700	H	7.3935	0.5984	1.8775
	H	7.73545600	1.02871100	-0.28575000	H	7.4444	0.8638	0.0694
	H	6.41088900	0.38043200	0.66307800	H	6.9029	-1.9248	0.616
	H	5.99435300	-2.36284200	-1.68239800	H	10.2757	-2.9367	0.4679
	H	4.59089600	-2.77515200	0.15221000	H	8.6029	-3.4821	0.4108
	H	5.44567200	-1.54824900	1.12512700	C	-1.1172	-0.7731	-1.2284
	H	3.17407200	-1.15006000	-0.85501000	C	0.094	-0.9433	-0.6763
	H	2.60077800	2.10716400	0.50252500	C	0.2015	-1.4892	0.5455
	H	1.81484500	1.36668000	-1.87477900	C	-0.9022	-1.8599	1.2138
	H	1.58875400	-0.25474400	-1.13286400	C	-2.1118	-1.7076	0.6521
	H	-0.40166800	0.53225400	-0.23115900	C	-2.2198	-1.1611	-0.5693
	H	-1.29666400	1.94057300	0.08367100	N	-3.1531	-2.0741	1.2752
	H	-2.84850700	1.88244200	1.13020200	N	1.3453	-1.6495	1.068
	H	-3.05871300	3.58210100	0.87809500	H	-1.2062	-0.3204	-2.2302
	H	-3.87692400	2.28561000	-1.75385900	H	0.9924	-0.6277	-1.2336
	H	-3.94008400	-0.65131000	-0.80210000	H	-0.8138	-2.3044	2.2201
	H	-5.62102300	1.02366300	0.58695400	H	-3.2081	-1.0241	-1.0403
	H	-5.91808200	1.56695300	-1.11738400	H	-4.099	-1.9665	0.8343
	H	-7.96193200	-2.48806400	-1.00602100	H	-3.0726	-2.5016	2.2302
	H	-6.86275200	-3.60050200	-0.19956500	H	1.4329	-2.0757	2.0229
	H	-7.37226600	-0.24922500	-1.18405400	H	2.2095	-1.3693	0.5431
14DAP-UF and UF-5	C	-4.57439600	1.61275100	-0.49927600	C	4.20165	1.92587	0.661963
	N	-5.93134400	1.55175500	-0.66805900	N	5.55594	2.00569	0.838998
	N	-3.88384100	2.34829500	-1.44648900	N	3.43411	2.43033	1.70058
	O	-3.98338300	1.06510000	0.44213500	O	3.67556	1.45177	-0.35441
	C	-2.43994000	2.40971500	-1.35853500	C	1.98946	2.33868	1.59537
	N	-1.97150500	3.09595900	-0.15937600	N	1.45253	3.10417	0.48255
	C	-0.76053300	3.74150900	-0.15857300	C	0.205134	3.67146	0.546237
	N	-0.30112100	4.13784600	1.07795700	N	-0.253034	4.20266	-0.641169
	O	-0.14056300	4.00282800	-1.20157700	O	-0.436854	3.75858	1.60372
	C	2.57587100	2.90057300	1.82556400	C	-3.0052	2.8932	-1.70956
	N	2.12061500	3.80554300	0.86622700	N	-2.6449	3.66027	-0.608569
	N	3.30620800	1.86545700	1.29494100	N	-3.67105	1.74128	-1.36314
	O	2.34313600	3.03016400	3.02445200	O	-2.74032	3.20153	-2.86884
	C	4.21574600	1.08973000	2.13803600	C	-4.47606	1.00422	-2.33763
	N	4.87001800	0.09241300	1.31886000	N	-5.05008	-0.149612	-1.6856
	C	4.69812500	-1.25717900	1.51092300	C	-4.41678	-1.37888	-1.73653
	N	5.08824800	-2.03711300	0.43172100	N	-4.6475	-2.16698	-0.620976
	O	4.28030300	-1.74935300	2.56005500	O	-3.76934	-1.76159	-2.70883
	C	1.04047600	4.70671600	1.19265200	C	-1.63012	4.67811	-0.73547
	N	3.64085600	-3.99136700	0.83462300	N	-2.62359	-3.5188	-0.778638
	C	2.68169300	-3.98738000	-0.15890600	C	-1.79302	-4.19482	0.082487
	N	1.40130500	-4.24700700	0.27788600	N	-0.498925	-4.36674	-0.402344
	O	2.95933300	-3.83922900	-1.35391300	O	-2.155	-4.63831	1.17192
	C	4.96818600	-3.48569100	0.53541700	C	-4.06551	-3.49887	-0.609734
	H	-6.37984100	0.78473900	-0.16334600	H	6.10158	1.39266	0.22925
	H	-6.28051100	1.67527500	-1.61015400	H	5.89249	2.03889	1.79322
	H	-4.36302400	3.12962600	-1.87500800	H	3.81228	3.21661	2.21359
	H	-2.06090200	1.38341000	-1.38660700	H	1.73201	1.27918	1.49961
	H	-2.05053000	2.95400000	-2.21783700	H	1.54227	2.72818	2.50962
	H	-2.32838700	2.69529900	0.70058400	H	1.85411	2.85106	-0.412677
	H	-0.65689800	3.66315800	1.89782000	H	0.155819	3.8606	-1.50169
	H	2.12844700	3.50342900	-0.10069900	H	-2.67062	3.19327	0.295016
	H	3.60295500	1.94388300	0.32263300	H	-3.99211	1.65023	-0.404985
	H	4.96081200	1.74739100	2.60793900	H	-5.27692	1.63409	-2.74687
	H	3.67134200	0.57708500	2.93170500	H	-3.85161	0.662513	-3.16353
	H	5.21641300	0.39956400	0.41778600	H	-5.55762	0.042163	-0.828798
	H	5.00590400	-1.64028400	-0.49552400	H	-4.67903	-1.66814	0.264521
	H	1.09486400	5.56842300	0.52618900	H	-1.78065	5.4135	0.056453
	H	1.17401700	5.03035600	2.22415800	H	-1.7488	5.15376	-1.70841
	H	3.33962300	-3.72998900	1.76661500	H	-2.31274	-3.27842	-1.71156
	H	0.66524800	-3.98137200	-0.36513700	H	0.152219	-4.58835	0.341752
	H	1.17759800	-4.10974400	1.25437100	H	-0.142349	-3.6277	-1.00063
	H	5.29101000	-3.91314000	-0.41264900	H	-4.28733	-3.97618	0.344561
	H	5.62862200	-3.83046400	1.33315700	H	-4.53558	-4.07341	-1.41461
	N	2.43119600	2.91204100	-2.49838600	N	-3.07759	2.24371	2.14111
	C	2.88686900	1.65508200	-2.13883200	C	-3.27147	0.88194	1.98692
	N	2.07160100	0.61971800	-2.48010700	N	-2.25433	0.090454	2.41672
	O	3.96480200	1.47897700	-1.54554400	O	-4.29253	0.433869	1.44358
	C	-0.11820800	-0.77837800	-0.64680800	C	0.162255	-1.00083	0.581209
	C	-1.30077000	-0.86108200	0.08034300	C	1.29246	-0.938302	-0.228367
	C	-2.28101400	-1.83098300	-0.19761900	C	2.46607	-1.64992	0.079137
	C	-2.00954000	-2.74337000	-1.23089300	C	2.44657	-2.46422	1.22393
	C	-0.81856800	-2.66624500	-1.95866400	C	1.30924	-2.5387	2.03009
	C	0.14621000	-1.68165900	-1.69106400	C	0.150926	-1.80659	1.73304
	N	1.31110100	-1.62722500	-2.49086200	N	-0.956239	-1.87742	2.60836
	C	2.39910600	-0.75629400	-2.11303300	C	-2.23951	-1.35763	2.19821
	N	-7.32355900	-1.67888400	2.47072900	N	7.40561	-0.75151	-2.69678
	C	-6.60722600	-1.71023800	1.29383200	C	6.72053	-0.903781	-1.51199
	N	-5.59119300	-2.63915800	1.25446000	N	5.8024	-1.92644	-1.49742
	O	-6.91702200	-1.00676400	0.32927000	O	6.97065	-0.198273	-0.531222
	C	-4.59805000	-2.63252200	0.19669600	C	4.85206	-2.09058	-0.414957
	N	-3.44876200	-1.83297400	0.58898200	N	3.57569	-1.49401	-0.777027
	H	3.06056600	3.65918800	-2.23082700	H	-3.90859	2.80943	2.24222
	H	1.44307800	3.14224400	-2.39549100	H	-2.1999	2.64097	2.46432
	H	1.38355300	0.73649400	-3.21217400	H	-1.52701	0.459255	3.01438
	H	0.60087800	-0.00762500	-0.39177500	H	-0.709065	-0.414426	0.308637
	H	-1.48334600	-0.15475200	0.88476800	H	1.27895	-0.310059	-1.11491
	H	-2.73148000	-3.50666700	-1.50305300	H	3.3275	-3.02522	1.51983
	H	-0.64893100	-3.36370000	-2.77640000	H	1.33089	-3.1599	2.92352
	H	1.68088000	-2.55812000	-2.66506700	H	-1.05336	-2.79753	3.02112
	H	3.29348700	-1.10219700	-2.64292400	H	-3.01019	-1.84398	2.8056
	H	2.62489000	-0.76873300	-1.03715000	H	-2.47371	-1.54757	1.14309
	H	-7.95719400	-0.89723200	2.55471000	H	7.96549	0.085282	-2.7607
	H	-6.91499900	-2.00880800	3.33405200	H	7.06196	-1.13522	-3.56525
	H	-5.27937900	-3.03675200	2.13139000	H	5.53042	-2.34095	-2.37953
	H	-4.27401400	-3.66392700	0.02736000	H	4.70403	-3.16135	-0.237373
	H	-5.10449300	-2.27643700	-0.70955600	H	5.31774	-1.6537	0.477532
	H	-3.73610100	-0.87484400	0.79782100	H	3.70475	-0.501813	-0.986281
14DAP and UF-5	C	2.39415100	-2.13825100	1.54873200	C	2.6184	-0.4729	1.7433
	C	3.57928000	-2.27907100	0.88371000	C	3.321	-1.6166	1.7125
	C	3.55411300	-2.49052200	-0.46481600	C	2.9869	-2.5812	0.8405
	C	2.37003900	-2.56344500	-1.13251600	C	1.9567	-2.399	-0.0016
	C	1.18433500	-2.43154700	-0.46963300	C	1.2514	-1.2569	0.0316
	C	1.21094900	-2.22263700	0.87993500	C	1.5816	-0.2964	0.9095
	N	0.04791700	-2.50474400	-1.11183400	N	0.2751	-1.0827	-0.7576
	N	4.71523900	-2.22632600	1.52056400	N	4.292	-1.7775	2.5111
	H	2.38618600	-1.96953100	2.63553200	H	2.8796	0.3281	2.4556
	H	4.49427300	-2.61032300	-1.02535400	H	3.5534	-3.5272	0.8046
	H	2.37768600	-2.73256800	-2.21865900	H	1.696	-3.1977	-0.7167
	H	0.27238500	-2.12107600	1.44198100	H	1.0088	0.6443	0.9565
	H	-0.85559600	-2.40218000	-0.61608800	H	-0.2793	-0.1922	-0.7358
	H	0.03886900	-2.65514400	-2.13674200	H	0.0223	-1.8319	-1.4473
	H	5.59697700	-2.37355400	0.99592900	H	4.8388	-2.6735	2.4934
	H	4.75245000	-2.06566700	2.54300600	H	4.5509	-1.0266	3.1968
	C	-8.36072700	-1.32739800	-0.32022200	C	-7.0805	1.1647	-1.5935
	N	-9.19529100	-2.14827700	-1.02324100	N	-8.1811	0.4077	-1.8523
	N	-7.09276000	-1.78680500	-0.06304200	N	-6.0782	0.6243	-0.8334
	O	-8.74180700	-0.23770600	0.04784400	O	-7.0124	2.2781	-2.0389
	C	-6.10450300	-0.99695500	0.67280900	C	-4.853	1.3651	-0.5146
	C	-4.99476600	1.22594600	0.32903600	C	-3.0269	2.4014	-1.8723
	N	-6.04392800	0.36670200	0.14914200	N	-4.3182	1.9812	-1.7312
	N	-3.93594700	0.82973200	1.11152200	N	-2.1578	2.3281	-0.8147
	O	-5.01374400	2.32080800	-0.19363000	O	-2.672	2.8419	-2.9333
	C	-2.77047900	1.68739100	1.33227000	C	-0.7581	2.7498	-0.9289
	C	-0.93876100	2.43638300	-0.22504600	C	1.1468	1.7489	-2.212
	N	-2.25271100	2.16257200	0.04954200	N	-0.1667	2.1046	-2.1036
	N	-0.00662800	2.33139700	0.78005500	N	2.0383	2.0521	-1.2156
	O	-0.61874800	2.76203700	-1.34863800	O	1.5051	1.1594	-3.1968
	C	1.42355300	2.54444700	0.55250500	C	3.4403	1.6271	-1.2746
	C	3.18684400	1.46525200	-0.86018400	C	4.5563	-0.6074	-1.3973
	N	1.87916500	1.75859300	-0.59357900	N	3.4741	0.1987	-1.5933
	N	4.14733400	1.90123900	0.02036400	N	5.6995	-0.1113	-0.8289
	O	3.47686900	0.81852800	-1.84449700	O	4.47	-1.7692	-1.6935
	C	5.56446500	1.55665400	-0.10284700	C	6.8179	-0.9852	-0.4622
	C	7.06990500	-0.40436200	-0.10916700	C	7.0479	-2.9696	1.0369
	N	8.11322800	0.43450100	0.16880700	N	8.401	-2.8308	1.1006
	N	5.81907600	0.12122700	-0.27720000	N	6.284	-2.1276	0.2829
	O	7.28136400	-1.59387600	-0.21669800	O	6.5235	-3.8568	1.6517
	H	-10.12449200	-1.80529700	-1.21545700	H	-8.908	0.8213	-2.4192
	H	-8.90391900	-3.06018900	-1.34444300	H	-8.2688	-0.5331	-1.4947
	H	-6.83324500	-2.71524300	-0.38544500	H	-6.1955	-0.3214	-0.47
	H	-5.12329200	-1.49805400	0.55008100	H	-4.1198	0.6443	-0.0858
	H	-6.36930300	-0.97876600	1.75114200	H	-5.0748	2.151	0.243
	H	-6.85959200	0.73746500	-0.33272000	H	-4.9534	2.1689	-2.5082
	H	-3.96252100	-0.08261000	1.55822900	H	-2.4972	1.9746	0.0794
	H	-2.01400200	1.07933400	1.86414300	H	-0.2368	2.4489	0.0068
	H	-3.05248600	2.55021400	1.97074900	H	-0.6989	3.8568	-1.0341
	H	-2.92057300	2.34267100	-0.69689700	H	-0.7603	1.9343	-2.9167
	H	-0.31061100	2.06592400	1.71169700	H	1.7104	2.5579	-0.3937
	H	1.95542600	2.21991300	1.46935100	H	3.901	1.8188	-0.2789
	H	1.61483500	3.62365800	0.37654800	H	3.9854	2.2091	-2.0519
	H	1.18986700	1.42745700	-1.26393200	H	2.648	-0.231	-2.0133
	H	3.86308600	2.48853300	0.79891500	H	5.7611	0.8868	-0.6309
	H	6.06246200	1.89254600	0.82911100	H	7.5244	-0.401	0.1703
	H	5.98078100	2.11546800	-0.96721600	H	7.3455	-1.3344	-1.3788
	H	9.02317400	0.01299000	0.27745200	H	8.908	-3.4913	1.6727
	H	7.99127400	1.43303900	0.25258300	H	8.8812	-2.1034	0.59
	H	5.08516200	-0.52733900	-0.58362700	H	5.2871	-2.3439	0.2036
